# Supplementary material for: The Cost-Effectiveness of the Human Papilloma Virus Vaccination in Asia Pacific Countries: What Lessons Can Indonesia Learn?—A Systematic Review
Source: Vaccines (Basel). 2025 May 30;13(6):593. doi: 10.3390/vaccines13060593 (PMC12197709; doi:10.3390/vaccines13060593)
Supplement: Supplementary file 1 [file vaccines-13-00593-s001.zip]

Archive with 1 entries (1 files):
- vaccines-3650034-supplementary.pdf
